# Supplementary material for: Identification of Breast Cancer Metastasis Markers from Gene Expression Profiles Using Machine Learning Approaches
Source: Genes (Basel). 2023 Sep 20;14(9):1820. doi: 10.3390/genes14091820 (PMC10530902; doi:10.3390/genes14091820)
Supplement: Supplementary file 1 [file genes-14-01820-s001.zip]

Archive with 2 entries (2 files):
- supplement_Figure_S1~S5.pdf
- supplement_Tables_S1~S6.xlsx
